# Supplementary material for: Glycogen storage disease type Ia misdiagnosed as multiple acyl-coenzyme A dehydrogenase deficiency by mass spectrometry
Source: Front Pediatr. 2022 Nov 14;10:999596. doi: 10.3389/fped.2022.999596 (PMC9702534; doi:10.3389/fped.2022.999596)
Supplement: Supplementary file 1 [file Table1.xlsx]

## Sheet: Sheet1
Table S1. Primers for PCR and Sanger sequencing of G6PC exons
Exon	Primer	Sequence
1	WES-G6PC-166793-F	GGGCTCTGCTGACATCTTCC
	WES-G6PC-166793-R	AGCCTGGGGAAAGCAACTTC
2	WES-G6PC-E2-F	TGGGCAAAAGCATTCATTCA
	WES-G6PC-E2-R	CCTCATGTCCCCTCAAGGTC
3	WES-G6PC-E3-F	GATGCACTGTCTCCCAGATGA
	WES-G6PC-E3-R	TCCACCACCTACACCCCAGT
4	WES-G6PC-E4-F	TAAGTTTGCCAGGCTCCAAC
	WES-G6PC-E4-R	GCTGGAATGCTGGGATTTT
5	WES-G6PC-181197-F	TCTCTCACAGTCATGCTTTCTTCC
	WES-G6PC-181197-R	AATCCCTGGCATGGTTGTTG
