# Supplementary material for: Glycogen storage disease type Ia misdiagnosed as multiple acyl-coenzyme A dehydrogenase deficiency by mass spectrometry
Source: Front Pediatr. 2022 Nov 14;10:999596. doi: 10.3389/fped.2022.999596 (PMC9702534; doi:10.3389/fped.2022.999596)
Supplement: Supplementary file 2 [file Table2.xlsx]

## Sheet: Sheet1
Table S2. The outstanding and follow-up results of urinary gas chromatography mass spectrometry
Test index	First results	Prompting	Follow-up results*	Prompting	Reference Value
oxalic acid	10.61	↑	1.75	↑	0
3-hydroxybutyric acid	25.49	↑	2.06	N	0.00-3.70
phosphoric acid	417.06	↑	42.57	N	0.00-43.00
glyceric acid	5.27	↑	0.55	N	1.6
fumaric acid	20.83	↑	1.59	N	0.00-7.30
3-methyl glutaconic acid	8.77	↑	1.24	N	0.00-4.20
malic acid	5.59	↑	0.2	N	0.00-0.70
adipic acid	69.41	↑	2.01	N	0.50-5.00
2-hydroxy glutaric acid	10.96	↑	1.61	N	0.6-5.9
3-hydroxy-glutaric acid	39.16	↑	5.34	↑	0
3-hydroxy 3-methyl glutaric acid	51.38	↑	3.55	N	0.00-25.70
2-hydroxy adipic acid	7.12	↑	0.23	N	0.00-2.00
octendioic acid	8.6	↑	0.2	↑	0
octanedioic acid	39.09	↑	2.16	N	0.3-4.7
3-hydroxy-octanediic acid	31.69	↑	0.51	N	0-4.8
palmitic acid	25.98	↑	40.07	↑	0.00-13.80
3-hydroxyl colonic acid	73.77	↑	2.29	N	0.00-4.40
Note: * The reexamination was performed 15 days after the initial examination.
